# Supplementary material for: Substantially Altered Local and Systemic Immunity in Ischemia‐Free Versus Conventional Liver Transplantation
Source: Adv Sci (Weinh). 2026 Jan 27;13(23):e02854. doi: 10.1002/advs.202502854 (PMC13104066; doi:10.1002/advs.202502854)
Supplement: Supplementary file 2 — Supporting File 2: advs73711‐sup‐0002‐TablesS1‐S6.xlsx. [file ADVS-13-e02854-s001.xlsx]

## Sheet: Table S1
Table S1. Demographic and clinical characteristics of liver transplant recipients and donors included in the liver biopsies scRNA-seq.
Group	Sample ID	Recipient				Donor
		Diagnosis disease	Age	Gender	Age	Gender	Liver disease
CLT	GB_sc_1_EP	Acute-on-chronic liver failure in cirrhosis	44	Male	55	Male	Macrovesicular steatosis(10%)
CLT	GB_sc_1_PR	Acute-on-chronic liver failure in cirrhosis	44	Male	55	Male	Macrovesicular steatosis(10%)
CLT	GB_sc_2_EP	Acute-on-chronic liver failure in cirrhosis	32	Female	52	Male	Macrovesicular steatosis(5%)
CLT	GB_sc_2_PR	Acute-on-chronic liver failure in cirrhosis	32	Female	52	Male	Macrovesicular steatosis(5%)
CLT	GB_sc_3_EP	Hepatocellular carcinoma	58	Male	34	Male	No hepatic steatosis
CLT	GB_sc_3_PR	Hepatocellular carcinoma	58	Male	34	Male	No hepatic steatosis
IFLT	GB_sc_4_EP	Alcohol-associated liver disease	53	Male	41	Male	Microvesicular steatosis(15%)
IFLT	GB_sc_4_PR	Alcohol-associated liver disease	53	Male	41	Male	Microvesicular steatosis(15%)
IFLT	GB_sc_5_EP	Acute-on-chronic liver failure in cirrhosis	53	Male	56	Female	Microvesicular steatosis(40%)
IFLT	GB_sc_5_PR	Acute-on-chronic liver failure in cirrhosis	53	Male	56	Female	Microvesicular steatosis(40%)
IFLT	GB_sc_6_EP	Chronic C viral hepatitis	68	Female	48	Male	Microvesicular steatosis(20%)
IFLT	GB_sc_6_PR	Chronic C viral hepatitis	68	Female	48	Male	Microvesicular steatosis(20%)
CLT, conventional liver transplantation; IFLT, ischemia-free liver transplantation; GB, graft biopsy; EP, at the end of preservation; PR, 2 h post-reperfusion.

## Sheet: Table S2
Table S2. Demographics of liver transplant recipients and donors included in the bulk RNA-seq.
Group	Sample ID	Recipient					Donor
		Diagnosis disease	Age	Gender		Gender	Gender	Age
CLT	GB_RNAseq_1	Chronic B viral hepatitis	68	Male		Male	Female	41
CLT	GB_RNAseq_2	Polycystic liver disease	43	Male		Male	Male	28
CLT	GB_RNAseq_3	Alcohol-associated liver disease	65	Male		Male	Male	49
CLT	GB_RNAseq_4	Chronic B viral hepatitis	50	Male		Male	Male	43
CLT	GB_RNAseq_5	Hepatocellular carcinoma	48	Male		Male	Female	42
CLT	GB_RNAseq_6	Hepatocellular carcinoma	62	Male		Male	Male	50
CLT	GB_RNAseq_7	Chronic B viral hepatitis	44	Male		Male	Male	28
CLT	GB_RNAseq_8	Hepatocellular carcinoma	60	Male		Male	Female	52
CLT	GB_RNAseq_9	Acute-on-chronic liver failure in cirrhosis	47	Male		Male	Male	42
CLT	GB_RNAseq_10	Chronic B viral hepatitis	39	Male		Male	Male	51
CLT	GB_RNAseq_11	Chronic B viral hepatitis	46	Male		Male	Male	47
CLT	GB_RNAseq_12	Acute-on-chronic liver failure in cirrhosis	48	Male		Male	Male	36
CLT	GB_RNAseq_13	Intrahepatic Cholangiocarcinoma	67	Male		Male	Male	43
CLT	GB_RNAseq_14	Hepatocellular carcinoma	36	Male		Male	Female	18
IFLT	GB_RNAseq_15	Hepatocellular carcinoma	56	Male		Male	Male	33
IFLT	GB_RNAseq_16	Chronic B viral hepatitis	46	Male		Male	Male	30
IFLT	GB_RNAseq_17	Budd-Chiari syndrome	36	Male		Male	Male	46
IFLT	GB_RNAseq_18	Chronic B viral hepatitis	39	Female		Female	Male	36
IFLT	GB_RNAseq_19	Hepatocellular carcinoma	42	Male		Male	Male	24
IFLT	GB_RNAseq_20	Hepatocellular carcinoma	63	Male		Male	Male	43
IFLT	GB_RNAseq_21	Chronic B viral hepatitis	47	Male		Male	Male	23
IFLT	GB_RNAseq_22	Alcohol-associated liver disease	39	Male		Male	Male	22
IFLT	GB_RNAseq_23	Chronic B viral hepatitis	42	Male		Male	Male	51
IFLT	GB_RNAseq_24	Alcohol-associated liver disease	64	Male		Male	Male	45
IFLT	GB_RNAseq_25	Hepatocellular carcinoma	72	Male		Male	Male	21
IFLT	GB_RNAseq_26	Chronic B viral hepatitis	60	Male		Male	Male	19
IFLT	GB_RNAseq_27	Chronic B viral hepatitis	69	Male		Male	Male	33
IFLT	GB_RNAseq_28	Chronic B viral hepatitis	47	Male		Male	Male	66

## Sheet: Table S3
Table S3. Demographic and clinical characteristics of liver transplant recipients and donors included in the PBMC scRNA-seq.
Group	Sample ID	Recipient			Donor
		Diagnosis disease	Age	Gender	Gender	Age	Liver disease
CLT	PB_sc_1	Hepatocellular carcinoma	66	Male	Male	10	No hepatic steatosis
CLT	PB_sc_2	Chronic B viral hepatitis	51	Male	Male	45	No hepatic steatosis
CLT	PB_sc_3	Hepatocellular carcinoma	72	Male	Female	19	Microvesicular steatosis(<10%)
CLT	PB_sc_4	Chronic B viral hepatitis	47	Male	Male	38	No hepatic steatosis
CLT	PB_sc_5	Alcohol-associated liver disease	57	Male	Female	30	No hepatic steatosis
IFLT	PB_sc_6	Alcohol-associated liver disease	31	Male	Male	40	Microvesicular steatosis(<10%)
IFLT	PB_sc_7	Chronic B viral hepatitis	38	Male	Male	26	Microvesicular steatosis(30%)
IFLT	PB_sc_8	Autoimmune hepatitis	37	Female	Male	41	Macrovesicular steatosis(10%)
IFLT	PB_sc_9	Alcohol-associated liver disease	51	Female	Female	52	No hepatic steatosis
IFLT	PB_sc_10	Hepatocellular carcinoma	47	Male	Male	38	No hepatic steatosis

## Sheet: Table S4
Table S4. Demographics of liver transplant recipients included in the multiplex cytokine analysis.
Group	Sample ID	Diagnosis disease	Age	Gender
CLT	PB_Luminex_1	Acute-on-chronic liver failure in cirrhosis	36	Male
CLT	PB_Luminex_2	Hepatocellular carcinoma	46	Male
CLT	PB_Luminex_3	Hepatocellular carcinoma	57	Male
CLT	PB_Luminex_4	Chronic B viral hepatitis	73	Male
CLT	PB_Luminex_5	Hepatocellular carcinoma	39	Male
CLT	PB_Luminex_6	Acute-on-chronic liver failure in cirrhosis	49	Male
CLT	PB_Luminex_7	Budd-Chiari Syndrome	30	Male
CLT	PB_Luminex_8	Hepatocellular carcinoma	49	Male
CLT	PB_Luminex_9	Hepatocellular carcinoma	58	Male
CLT	PB_Luminex_10	Chronic B viral hepatitis	58	Male
CLT	PB_Luminex_11	Chronic B viral hepatitis	43	Male
CLT	PB_Luminex_12	Acute-on-chronic liver failure in cirrhosis	39	Male
CLT	PB_Luminex_13	Hepatocellular carcinoma	57	Male
CLT	PB_Luminex_14	Chronic B viral hepatitis	55	Male
CLT	PB_Luminex_15	Chronic B viral hepatitis	55	Female
CLT	PB_Luminex_16	Chronic B viral hepatitis	71	Male
CLT	PB_Luminex_17	Chronic B viral hepatitis	62	Male
CLT	PB_Luminex_18	Chronic B viral hepatitis	48	Male
CLT	PB_Luminex_19	Chronic B viral hepatitis	48	Male
CLT	PB_Luminex_20	Primary biliary cirrhosis	65	Female
CLT	PB_Luminex_21	Hepatocellular carcinoma	56	Male
CLT	PB_Luminex_22	Chronic B viral hepatitis	49	Male
CLT	PB_Luminex_23	Chronic B viral hepatitis	65	Male
CLT	PB_Luminex_24	Hepatocellular carcinoma	42	Male
CLT	PB_Luminex_25	Acute liver failure	38	Female
CLT	PB_Luminex_26	Hepatocellular carcinoma	58	Female
CLT	PB_Luminex_27	Hepatocellular carcinoma	64	Female
CLT	PB_Luminex_28	Chronic B viral hepatitis	64	Male
CLT	PB_Luminex_29	Chronic B viral hepatitis	36	Male
CLT	PB_Luminex_30	Acute-on-chronic liver failure in cirrhosis	45	Male
IFLT	PB_Luminex_31	Hepatocellular carcinoma	65	Male
IFLT	PB_Luminex_32	Hepatocellular carcinoma	48	Male
IFLT	PB_Luminex_33	Chronic B viral hepatitis	42	Male
IFLT	PB_Luminex_34	Alcohol-associated liver disease	45	Male
IFLT	PB_Luminex_35	Chronic B viral hepatitis	45	Male
IFLT	PB_Luminex_36	Hepatocellular carcinoma	51	Male
IFLT	PB_Luminex_37	Chronic B viral hepatitis	64	Female
IFLT	PB_Luminex_38	Hepatocellular carcinoma	52	Male
IFLT	PB_Luminex_39	Acute-on-chronic liver failure in cirrhosis	51	Female
IFLT	PB_Luminex_40	Chronic B viral hepatitis	55	Male
IFLT	PB_Luminex_41	Chronic B viral hepatitis	70	Male
IFLT	PB_Luminex_42	Chronic B viral hepatitis	51	Male
IFLT	PB_Luminex_43	Chronic B viral hepatitis	52	Male
IFLT	PB_Luminex_44	Chronic B viral hepatitis	49	Male
IFLT	PB_Luminex_45	Chronic B viral hepatitis	63	Male
IFLT	PB_Luminex_46	Chronic B viral hepatitis	52	Male
IFLT	PB_Luminex_47	Chronic B viral hepatitis	53	Male
IFLT	PB_Luminex_48	Chronic B viral hepatitis	69	Male
IFLT	PB_Luminex_49	Alcohol-associated liver disease	42	Male
IFLT	PB_Luminex_50	Hepatocellular carcinoma	43	Male
IFLT	PB_Luminex_51	Chronic B viral hepatitis	72	Male
IFLT	PB_Luminex_52	Chronic B viral hepatitis	40	Male
IFLT	PB_Luminex_53	Chronic B viral hepatitis	61	Male
IFLT	PB_Luminex_54	Chronic B viral hepatitis	57	Male
IFLT	PB_Luminex_55	Chronic B viral hepatitis	44	Male
IFLT	PB_Luminex_56	Hepatocellular carcinoma	41	Female
IFLT	PB_Luminex_57	Alcohol-associated liver disease	59	Male
IFLT	PB_Luminex_58	Alcohol-associated liver disease	53	Male
IFLT	PB_Luminex_59	Chronic B viral hepatitis	53	Male
IFLT	PB_Luminex_60	Chronic B viral hepatitis	61	Male
PB, peripheral blood.

## Sheet: Table S5
Table S5. Antibody list.
Staining strategy	Target	Supplier	Catalog number	Dilution
IHC/IF	CD14	Affinity	BF0489	1:100
	CD15	ZSGB-BIO	ZM-0037	1:200
	CD57	ZSGB-BIO	ZM-0058	1:50
	CD68	ZSGB-BIO	ZM-0060	1:100
	PADI4	Abcam	Ab96758	1:200
	CD3	Servicebio	GB12014	1:500
	HO-1	Proteintech	10701-1-AP	1:50
	NLRP3	Servicebio	GB114320	1:200
	IL-1β	Abmart	TA5103	1:50
	ANXA1	Affinity	AF5154	1:50
	FPR1	Abcam	Ab113531	1:100
Western blot	STAT3 pY705	Cell Signaling Technology	9145	1:1000
	STAT3	Cell Signaling Technology	9139	1:1000
	HIF-1α	ABclonal	A22041	1:1000
	β-actin	Cell Signaling Technology	4970	1:1000
	HRP-linked anti-mouse IgG secondary antibody	Cell Signaling Technology	7076	1:5000
	HRP-linked anti-rabbit IgG secondary antibody	Cell Signaling Technology	7074	1:5000
	Goat Anti-Rabbit IgG H&L (Alexa Fluor® 488)	Invitrogen	A11008	1:500
	Goat Anti-Rabbit IgG H&L (Alexa Fluor® 568)	Invitrogen	A11004	1:500
FC	BV510 anti-human CD14 Antibody	BD Biosciences	563079
	PE anti-human CD14 Antibody	Biolegend	325606
	APC/Cyanine7 anti-human CD14 Antibody	Biolegend	301820
	PE anti-human FPR1 Antibody	Biolegend	391605
	FITC anti-human HLA-A,B,C Antibody	Biolegend	311403
	Brilliant Violet 605™ anti-human TNF-α Antibody	Biolegend	502936
	PE anti-STAT3 Antibody	BD Biosciences	560391
	PE anti-STAT3 Antibody	Biolegend	678007
	Alexa Fluor® 488 anti-human HIF1α Antibody	Biolegend	359707
	Pacific Blue™ anti-human IL-1β Antibody	Biolegend	511710
	APC anti-human IL-6 Antibody	Biolegend	501112
	FITC anti-STAT3 Phospho (Tyr705) Antibody	Biolegend	651020
	Human/Mouse NLRP3/NALP3 APC-conjugated Antibody	R&D Systems	IC7578A
IHC, immunohistochemistry; IF, immunofluorescence; FC, Flow Cytometry.

## Sheet: Table S6
Table S6. Gene lists used in this study.
Neutrophil signature (Bagaev et al., 2021 Cancer Cell)	Neutrophil extracellular trap formation	Inflammasom complex assembly score	Porphyrin and Heme Metabolism	Response to type II interferon
CXCR1	PIK3CA	AIM2	ALAD	ACOD1
CXCR2	PIK3CB	ATAT1	ALAS1	ACTG1
FCGR3B	PIK3CD	BRCC3	ALAS2	ACTR2
FFAR2	PLCG1	BTK	BLVRA	ACTR3
PGLYRP1	CTSG	CARD8	BLVRB	ADAMTS13
MPO	ELANE	CD36	CPOX	AIF1
ELANE	CASP1	CPTP	CYBRD1	AIF1
PRTN3	NFKB1	CSNK1A1	FECH	AQP4
CTSG	PIK3R1	DDX3X	FTH1	ASS1
CD177	PIK3R2	DHX33	FTMT	BST2
	PIK3R3	EIF2AK2	HCCS	CALCOCO2
	PRKCA	FBXL2	HMBS	CALM1
	VWF	GBP5	HMOX1	CAMK2A
	FGA	MAPK8	HMOX2	CASP1
	FGB	MARK4	PPOX	CCL2
	FGG	MAVS	SLC46A1	CCL2
	C3	MEFV	SLCO1B1	CCL3
	C5	MYD88	SLCO1B3	CCL5
	C5AR1	NEK7		CD40
	CR1	NLRC3		CD47
	FPR1	NLRP1		CD58
	FPRL	NLRP2B		CD74
	RAF1	NLRP3		CDC42
	MAP2K1	NLRP6		CDC42EP2
	MAP2K2	PLCG2		CDC42EP4
	MAPK1	PPP2CA		CIITA
	MAPK3	PRKD1		CIITA
	RAC1	PTPN22		CITED1
	CASP4	PYCARD		CLDN1
	MAP3K7	PYDC1		CRIPTO
	P38	PYDC2		CXCL16
	AKT	SIRT2		CYP27B1
	RELA	STMP1		DAPK1
	CLCN3	TLR4		DAPK3
	CLCN4	TLR6		EDN1
	CLCN5	TREM2		EPRS1
	TLR7	TRIM31		FASLG
	ACTB	USP50		FLNB
	ACTG1			GAPDH
	SRC			GBP1
	ITGAL			GBP1
	SYK			GBP1
	PLCB			GBP2
	PLCG2			GBP2
	VDAC1			GBP3
	SLC25A4S			GBP4
	SAP			GBP4
	HDAC1			GBP5
	HDAC2			GBP5
	GP1BA			GBP6
	ITGAM			GBP6
	FCGR3A			GBP7
	ITGB2			GCH1
	FCGR2A			GCH1
	ITGA2B			GCH1
	ITGB3			GSN
	SELP			HCK
	FCGR1A			HLA-DPA1
	SELPLG			HPX
	SIGLEC9			IFITM1
	IGH			IFITM1
	MTOR			IFITM2
	RAC2			IFITM2
	CYBA			IFITM3
	NCF2			IFITM3
	NCF1			IFNG
	NCF4			IFNG
	ATG7			IFNG
	PPIF			IFNG
	AQP9			IFNG
	CLEC7A			ifngamma_human
	TLR2			ifngr_human
	TLR4			ifngr_human
	TLR8			IFNGR1
	MPO			IFNGR1
	HMGB1			IFNGR1
	HAT1			IFNGR1
	HDAC3			IFNGR2
	HDAC8			IFNGR2
	HDAC4_5			IL12B
	HDAC6			IL12RB1
	HDAC7			IL23R
	HDAC9			IRF1
	HDAC11			IRF8
	CAMP			JAK1
	VDAC2			JAK1
	VDAC3			JAK1
	HDAC10			JAK2
	PRKCB			JAK2
	PRKCG			KIF5B
	AGER			KYNU
	GSDMD			LGALS9
	CYBB			MEFV
	AZU1			MRC1
	PADI4			MYO1C
	H2AC1			NOS2
	H2AC8			NUB1
	H2AC7			PDE12
	H2AX			PIM1
	H2AZ1			RAB20
	H2AC21			RAB43
	H2AB2			RAB7B
	H2AB1			RAF1
	MACROH2A2			RPL13A
	H2AJ			RPS6KB1
	H2AC19			SHFL
	H2AC13			SIRPA
	H2AC15			SLC11A1
	H2AC14			SLC22A5
	H2AC16			SLC26A6
	H2AC6			SLC30A8
	H2AC4			SNCA
	H2AC17			SP100
	H2AC18			SP100
	H2AC20			SP100
	H2AB3			STAT1
	H2AC12			STAT1
	H2AC11			STAT1
	H2AC25			STAT1
	H2AZ2			STAT1
	MACROH2A1			STAT1
	H2BK1			STX4
	H2BC26			STX8
	H2BW1			STXBP1
	H2BC1			STXBP3
	H2BW2			STXBP4
	H2BC5			SYNCRIP
	H2BC3			TLR2
	H2BC18			TLR3
	H2BC12L			TLR4
	H2BC8			TNF
	H2BC13			TNF
	H2BC15			TP53
	H2BC14			TRIM21
	H2BC7			TYK2
	H2BC6			UBD
	H2BC9			UBD
	H2BC10			VAMP3
	H2BC4			VIM
	H2BC17			VPS26B
	H2BC21			WAS
	H2BC12			WNT5A
	H2BC11			ZYX
	H3C14
	H3-3A
	H3-3B
	H3C15
	H3-5
	H3C13
	H3-4
	H3C1
	H3C4
	H3C3
	H3C6
	H3C11
	H3C8
	H3C12
	H3C10
	H3C2
	H3C7
	H4C16
	H4C15
	H4C9
	H4C1
	H4C4
	H4C6
	H4C12
	H4C11
	H4C3
	H4C8
	H4C2
	H4C5
	H4C13
	H4C7
	H4C14
